# Supplementary material for: Elimination of the Sugar Transporter GAT1 Increased Xylanase I Production in Trichoderma reesei
Source: Front Microbiol. 2022 Jan 26;13:810066. doi: 10.3389/fmicb.2022.810066 (PMC8825865; doi:10.3389/fmicb.2022.810066)
Supplement: Supplementary file 1 [file Table_1.XLSX]

## Sheet: Supplemental Database S1（转录组255
Gene ID	QM9414_xylan FPKM	Δgat1_xylan FPKM	log2(Δgat1_xylan/QM9414_xylan)	FDR(QM9414_xylan-vs-Δgat1_xylan)	Pvalue(QM9414_xylan-vs-Δgat1_xylan)	Length (bp)	Annotation
56996	3.07	31.89	3.37679	1.62e-107	3.88e-109	1236	Q99036.1|1.5e-223|RecName: Full=Mannan endo-1,4-beta-mannosidase A; AltName: Full=Beta-mannanase 5A; Short=Man5A; AltName: Full=Beta-mannanase I/II; Short=BMANI; Short=BMANII; AltName: Full=Endo-beta-1,4-mannanase A; Flags: Precursor
82512	8.44	78.02	3.20853	0	0	2942	XP_006969776.1|0.0e+00|predicted protein [Trichoderma reesei QM6a]
107867	0.34	3.11	3.19331	0.000626671	0.000192584	453	XP_006965839.1|1.1e-69|predicted protein [Trichoderma reesei QM6a]
111306	5.44	45.84	3.07493	5.51e-247	6.66e-249	2868	XP_006968756.1|0.0e+00|predicted protein [Trichoderma reesei QM6a]
103033	6.3	49.84	2.98388	4.5e-99	1.16e-100	747	XP_006961344.1|6.8e-143|polysaccharide lyase family 7 [Trichoderma reesei QM6a]
69189	25.78	180.32	2.80624	0	0	777	XP_006969120.1|1.7e-152|predicted protein [Trichoderma reesei QM6a]
110026	0.23	1.26	2.45372	0.00084698	0.00026579	2099	XP_006967644.1|7.7e-212|predicted protein [Trichoderma reesei QM6a]
123232	3.31	17.54	2.40575	2.21e-30	1.44e-31	932	XP_006967891.1|1.7e-136|glycoside hydrolase family 12 [Trichoderma reesei QM6a]
72259	10.16	52.1	2.35838	7.47e-101	1.88e-102	935	XP_006968039.1|6.4e-183|PAK-box protein [Trichoderma reesei QM6a]
120312	31.35	159.05	2.34294	0	0	1918	OTA06472.1|2.4e-254|GH5 endo-beta-1,4-glucanase EGL2/CEL5a [Trichoderma parareesei]
69957	33.73	160.38	2.24939	0	0	1783	XP_006969427.1|0.0e+00|maltose permease [Trichoderma reesei QM6a]
123251	12.6	59.24	2.23315	1.27e-177	1.98e-179	1528	OWB67708.1|1.9e-46|hypothetical protein B5S30_g3071 [[Candida] boidinii]
120961	1.57	7.36	2.22894	3.05e-15	3.47e-16	1218	XP_006963879.1|1.5e-148|glycoside hydrolase family 61 [Trichoderma reesei QM6a]
123283	198.69	871.12	2.13235	0	0	1828	XP_006967945.1|7.8e-294|glycoside hydrolase family 54 [Trichoderma reesei QM6a]
108676	2.45	10.29	2.07039	8.72e-11	1.29e-11	640	XP_006966508.1|6.6e-106|predicted protein [Trichoderma reesei QM6a]
76722	43.81	183.6	2.06723	0	0	1499	XP_006964277.1|6.3e-257|flavohemoglobin [Trichoderma reesei QM6a]
111716	0.43	1.74	2.01668	0.000830438	0.000260506	1014	XP_006969117.1|1.1e-191|predicted protein [Trichoderma reesei QM6a]
76672	35.5	141.77	1.99766	0	0	2627	XP_006964076.1|0.0e+00|glycoside hydrolase family 3 [Trichoderma reesei QM6a]
65039	9.07	35.39	1.96417	3.61e-66	1.25e-67	1203	XP_006966955.1|2.1e-212|predicted protein [Trichoderma reesei QM6a]
122081	35.54	136.8	1.94455	0	0	1609	XP_006965674.1|4.0e-280|glycoside hydrolase family 7 [Trichoderma reesei QM6a]
72567	115.54	443.88	1.94178	0	0	1920	XP_006962580.1|1.6e-280|glycoside hydrolase family 6 [Trichoderma reesei QM6a]
120873	93.62	355.7	1.92577	0	0	2287	XP_006963603.1|0.0e+00|glycoside hydrolase family 71 [Trichoderma reesei QM6a]
109907	88.09	327.94	1.89638	0	0	621	XP_013947727.1|9.4e-98|hypothetical protein TRIATDRAFT_50856 [Trichoderma atroviride IMI 206040]
103062	5.58	20.73	1.89338	1.85e-40	9.55e-42	1472	XP_006961356.1|3.8e-236|predicted protein [Trichoderma reesei QM6a]
65743	7.3	26.94	1.88378	1.84e-26	1.34e-27	633	XP_006967409.1|1.4e-120|predicted protein [Trichoderma reesei QM6a]
104419	4.56	16.78	1.87964	1.69e-29	1.13e-30	1881	XP_006962734.1|4.3e-210|predicted protein [Trichoderma reesei QM6a]
82017	21.78	79.79	1.8732	1.65e-275	1.83e-277	2198	OTA01113.1|0.0e+00|siderophore transporter [Trichoderma parareesei]
121230	64.81	235.08	1.85886	0	0	2023	XP_006964323.1|3.8e-297|squalene monooxygenase-like protein [Trichoderma reesei QM6a]
73638	252.33	914.94	1.85837	0	0	1178	XP_006961566.1|7.1e-189|carbohydrate-binding module family 1 [Trichoderma reesei QM6a]
59791	0.6	2.13	1.82782	0.000422291	0.000126087	1032	XP_006964800.1|5.2e-202|glycoside hydrolase family 18, chitinase [Trichoderma reesei QM6a]
54242	5.79	20.43	1.81905	2.61e-71	8.56e-73	2548	XP_006961802.1|0.0e+00|glycoside hydrolase family 55 [Trichoderma reesei QM6a]
69944	44.89	157.7	1.81272	0	0	2430	XP_013960990.1|0.0e+00|glycoside hydrolase family 31 protein [Trichoderma virens Gv29-8]
123989	565.33	1985.98	1.81269	0	0	2024	XP_006969224.1|0.0e+00|glycoside hydrolase family 7 [Trichoderma reesei QM6a]
5011	16.66	58	1.79966	7.9e-20	7.4e-21	255	XP_006967581.1|8.2e-40|predicted protein [Trichoderma reesei QM6a]
106356	59.21	199.26	1.75074	6.02e-247	7.35e-249	959	XP_006964680.1|8.8e-166|predicted protein [Trichoderma reesei QM6a]
47971	9.89	32.9	1.73405	9.58e-98	2.51e-99	2162	OTA05578.1|0.0e+00|hypothetical protein A9Z42_0062510 [Trichoderma parareesei]
105313	1.29	4.23	1.71329	1.89e-29	1.26e-30	4941	XP_006963816.1|0.0e+00|predicted protein [Trichoderma reesei QM6a]
107680	13.57	44.35	1.70851	3.01e-116	6.88e-118	1959	KKP05506.1|0.0e+00|deoxyribodipyrimidine photo-lyase [Trichoderma harzianum]
112140	20.03	64.77	1.69316	2.78e-105	6.72e-107	1334	XP_006969524.1|6.6e-241|glycoside hydrolase family 28 [Trichoderma reesei QM6a]
103487	49.83	160.95	1.69153	4.2e-174	6.64e-176	970	XP_006962286.1|7.9e-153|predicted protein [Trichoderma reesei QM6a]
120229	1.94	6.25	1.6878	4.23e-12	5.8e-13	1664	XP_006962419.1|2.7e-198|glycoside hydrolase family 10 [Trichoderma reesei QM6a]
69276	10.17	32.63	1.68188	9.33e-61	3.5e-62	1458	XP_006969164.1|6.8e-266|glycoside hydrolase family GH30 [Trichoderma reesei QM6a]
120969	23.22	74.34	1.67877	7.68e-208	1.06e-209	2480	XP_006963699.1|1.2e-295|predicted protein [Trichoderma reesei QM6a]
121534	310.37	981.65	1.66122	0	0	2309	XP_006965064.1|0.0e+00|pyruvate decarboxylase [Trichoderma reesei QM6a]
81609	152.43	476.48	1.64427	0	0	1382	XP_006968888.1|5.2e-118|glycoside hydrolase family 15, cellulose signaling associated protein envoy [Trichoderma reesei QM6a]
69692	3.79	11.82	1.64096	9.8e-16	1.09e-16	996	XP_006969366.1|1.4e-188|quinoprotein amine dehydrogenase beta chain-like protein [Trichoderma reesei QM6a]
72922	10.25	31.41	1.6156	3.06e-61	1.14e-62	2687	OPB39313.1|2.6e-274|amino acid permease (GABA) [Trichoderma guizhouense]
63413	36.98	113.04	1.61202	8.21e-62	3e-63	456	ETS01256.1|6.7e-85|hypothetical protein M419DRAFT_123709 [Trichoderma reesei RUT C-30]
73815	31.19	94.47	1.59877	2.71e-163	4.43e-165	1387	XP_006961217.1|2.3e-197|predicted protein [Trichoderma reesei QM6a]
106131	1.29	3.84	1.57374	1.86e-12	2.48e-13	2481	XP_006964194.1|0.0e+00|predicted protein [Trichoderma reesei QM6a]
122879	150.28	443.04	1.55978	0	0	2321	XP_006967307.1|4.6e-285|predicted protein [Trichoderma reesei QM6a]
60419	0.98	2.78	1.50423	1.44e-05	3.43e-06	1617	XP_006964611.1|4.5e-295|predicted protein [Trichoderma reesei QM6a]
81819	11.03	30.89	1.48571	3.05e-24	2.37e-25	702	XP_006969126.1|1.2e-130|predicted protein [Trichoderma reesei QM6a]
111783	16.8	47.04	1.48543	7.69e-118	1.69e-119	2281	XP_006969204.1|0.0e+00|predicted protein [Trichoderma reesei QM6a]
53893	263.34	735.93	1.48264	0	0	822	XP_006961482.1|1.7e-163|predicted protein [Trichoderma reesei QM6a]
64869	7.12	19.89	1.48209	2.18e-29	1.47e-30	1366	XP_006966735.1|5.1e-247|predicted protein [Trichoderma reesei QM6a]
122825	13.41	36.55	1.44656	6.48e-54	2.67e-55	1660	XP_006967131.1|4.6e-230|predicted protein [Trichoderma reesei QM6a]
106171	22.22	60.47	1.44436	7.83e-152	1.38e-153	2680	XP_006964362.1|0.0e+00|predicted protein [Trichoderma reesei QM6a]
111495	344.05	928.36	1.43207	0	0	341	XP_006968954.1|1.0e-61|predicted protein [Trichoderma reesei QM6a]
112392	85.23	229.1	1.42654	3.38e-155	5.87e-157	728	ANX99793.1|1.6e-116|xylanase [Trichoderma reesei]
73708	73.12	196.46	1.4259	2.56e-148	4.61e-150	735	XP_018664452.1|6.3e-101|hypothetical protein TGAM01_02384 [Trichoderma gamsii]
60123	10.48	27.46	1.38969	5.35e-34	3.16e-35	1390	PBP23165.1|5.9e-112|hypothetical protein BUE80_DR005813 [Diplocarpon rosae]
123726	2.21	5.77	1.38452	7.25e-08	1.35e-08	1301	XP_013961244.1|7.6e-160|glycoside hydrolase family 16 protein [Trichoderma virens Gv29-8]
59515	8.2	21.39	1.38324	5.45e-36	3.08e-37	1710	XP_006964095.1|0.0e+00|predicted protein [Trichoderma reesei QM6a]
75468	49.46	128.93	1.38225	7.87e-283	8.28e-285	2326	XP_006962756.1|4.9e-311|lanosterol 14-alpha demethylase [Trichoderma reesei QM6a]
82032	330.64	861.83	1.38214	0	0	1166	XP_006969216.1|1.1e-154|predicted protein [Trichoderma reesei QM6a]
106024	5.66	14.71	1.37792	8.01e-16	8.87e-17	1038	XP_006964159.1|1.4e-202|predicted protein [Trichoderma reesei QM6a]
110007	23.49	60.9	1.3744	1.9e-22	1.59e-23	582	XP_006967707.1|4.4e-69|predicted protein [Trichoderma reesei QM6a]
27259	3.07	7.92	1.36726	3.4e-11	4.92e-12	1393	ETR97597.1|4.3e-265|alpha-galactosidase [Trichoderma reesei RUT C-30]
58880	21.01	53.96	1.36081	5.92e-27	4.26e-28	705	XP_006963610.1|6.2e-103|predicted protein [Trichoderma reesei QM6a]
49081	53.78	137.45	1.35377	0	0	2845	XP_006966240.1|0.0e+00|glycoside hydrolase family 74 [Trichoderma reesei QM6a]
41590	37.34	95.43	1.35372	3.26e-67	1.12e-68	738	ETS00579.1|6.7e-135|vacuolar iron transporter [Trichoderma reesei RUT C-30]
22201	143.19	365.84	1.35328	1.28e-110	3e-112	480	XP_006964839.1|5.4e-63|predicted protein [Trichoderma reesei QM6a]
108975	5.05	12.82	1.34404	0.000750736	0.000233738	582	XP_006966749.1|4.8e-46|predicted protein [Trichoderma reesei QM6a]
42752	32.38	81.53	1.33223	1.1e-19	1.04e-20	276	XP_006962020.1|1.6e-49|predicted protein [Trichoderma reesei QM6a]
74223	3393.75	8519.31	1.32786	0	0	781	XP_006961811.1|5.7e-131|glycoside hydrolase family 11 [Trichoderma reesei QM6a]
76210	42.8	107.3	1.32597	5.45e-97	1.44e-98	969	XP_006963604.1|6.2e-189|glycoside hydrolase family 62 [Trichoderma reesei QM6a]
110879	3348.37	8386.85	1.32467	0	0	341	XP_006968441.1|3.0e-45|predicted protein [Trichoderma reesei QM6a]
60676	162.38	404.34	1.31619	0	0	1157	ODA83414.1|3.6e-179|hypothetical protein RJ55_01928 [Drechmeria coniospora]
103162	19.57	48.71	1.31557	3.51e-43	1.73e-44	1096	XP_006961853.1|1.6e-184|predicted protein [Trichoderma reesei QM6a]
61153	70.69	175.14	1.30893	2.71e-161	4.55e-163	1192	XP_006964905.1|6.7e-194|uroporphyrinogen synthase [Trichoderma reesei QM6a]
62166	16.94	41.9	1.30652	2.49e-100	6.33e-102	2565	OTA02446.1|0.0e+00|GH2 beta-mannosidase [Trichoderma parareesei]
102999	6.53	15.99	1.29202	3.6e-27	2.57e-28	1885	XP_006961785.1|0.0e+00|predicted protein [Trichoderma reesei QM6a]
105465	0.73	1.78	1.28591	0.000648816	0.000199826	1908	XP_006963876.1|0.0e+00|predicted protein [Trichoderma reesei QM6a]
70341	28.34	68.9	1.28166	6.1e-43	3.03e-44	842	XP_006969602.1|6.4e-135|glycoside hydrolase family 75 [Trichoderma reesei QM6a]
104219	7.05	17	1.26984	5.94e-46	2.77e-47	3143	XP_006962654.1|0.0e+00|predicted protein [Trichoderma reesei QM6a]
33312	113.53	273.55	1.26873	4.05e-117	8.98e-119	585	ETR99074.1|6.3e-92|hypothetical protein M419DRAFT_86910 [Trichoderma reesei RUT C-30]
121139	4.32	10.38	1.2647	1.86e-19	1.76e-20	2460	XP_006964253.1|0.0e+00|amino acid transporter [Trichoderma reesei QM6a]
121004	9.41	22.56	1.2615	1.69e-18	1.68e-19	918	XP_006963909.1|5.8e-80|predicted protein [Trichoderma reesei QM6a]
110894	50.08	119.68	1.25688	1.66e-149	2.97e-151	1440	XP_006968448.1|3.6e-286|glycoside hydrolase family 5 [Trichoderma reesei QM6a]
66673	8.81	21.01	1.25386	5.74e-11	8.39e-12	652	XP_006967947.1|6.3e-104|GPCR, PTH11-type [Trichoderma reesei QM6a]
1751	82.81	195.35	1.23818	0	0	2285	ETS06332.1|0.0e+00|hypothetical protein M419DRAFT_121479 [Trichoderma reesei RUT C-30]
112134	2.6	6.12	1.23502	2.93e-20	2.68e-21	4741	XP_006969521.1|0.0e+00|predicted protein [Trichoderma reesei QM6a]
73643	1445.73	3381.06	1.22568	0	0	1351	XP_006961567.1|4.8e-205|glycoside hydrolase family 61 [Trichoderma reesei QM6a]
121251	360.64	842.04	1.22333	0	0	2766	XP_006964347.1|0.0e+00|cell wall protein [Trichoderma reesei QM6a]
123940	18.83	43.95	1.22283	6.7e-51	2.93e-52	1440	XP_006969119.1|7.1e-271|carbohydrate-binding module family 1 [Trichoderma reesei QM6a]
106661	289.6	673.91	1.21849	0	0	711	XP_006964601.1|2.8e-130|predicted protein [Trichoderma reesei QM6a]
76852	19.48	44.71	1.1986	9.81e-71	3.23e-72	2427	XP_006964324.1|0.0e+00|glycoside hydrolase family 2 [Trichoderma reesei QM6a]
105449	1.48	3.38	1.19143	2.19e-05	5.34e-06	1819	XP_006963870.1|0.0e+00|predicted protein [Trichoderma reesei QM6a]
66795	9.39	21.28	1.1803	3.82e-28	2.65e-29	1799	XP_006967861.1|0.0e+00|GMC oxidoreductase [Trichoderma reesei QM6a]
108671	7.28	16.45	1.17608	9.47e-37	5.27e-38	3141	XP_006966505.1|0.0e+00|glycoside hydrolase family 3 [Trichoderma reesei QM6a]
54219	130.76	295.43	1.1759	2.44e-143	4.61e-145	770	XP_006961864.1|1.3e-123|carbohydrate esterase family 5 [Trichoderma reesei QM6a]
123686	1105.36	2478.27	1.16482	0	0	962	XP_006968780.1|8.3e-62|predicted protein [Trichoderma reesei QM6a]
73632	1261.66	2819.99	1.16037	0	0	1109	XP_006961565.1|3.4e-179|carbohydrate esterase family 5 [Trichoderma reesei QM6a]
77481	627.13	1396.06	1.15452	0	0	3033	XP_018749787.1|0.0e+00|phosphoketolase [Fusarium verticillioides 7600]
122992	7.8	17.33	1.15173	3.82e-26	2.81e-27	1940	XP_006967510.1|0.0e+00|glycosyltransferase family 31 [Trichoderma reesei QM6a]
78130	57.25	126.91	1.14846	2.88e-98	7.53e-100	1155	KFH43129.1|6.0e-174|C-5 sterol desaturase-like protein [Acremonium chrysogenum ATCC 11550]
103145	6.58	14.57	1.14684	2.55e-09	4.16e-10	949	XP_006961847.1|1.9e-151|predicted protein [Trichoderma reesei QM6a]
73519	109.01	240.91	1.14403	1.91e-230	2.51e-232	1360	KND93948.1|1.3e-93|hypothetical protein TOPH_01795 [Tolypocladium ophioglossoides CBS 100239]
4996	55.6	122.77	1.1428	4e-122	8.33e-124	1392	XP_006967577.1|4.3e-265|predicted protein [Trichoderma reesei QM6a]
3873	11.46	25.18	1.13567	5.42e-30	3.55e-31	2177	XP_006965211.1|1.1e-307|cyclic AMP phosphodiesterase, class II [Trichoderma reesei QM6a]
81049	3.2	7.03	1.13545	6.77e-09	1.15e-09	1695	OTA01017.1|5.3e-283|C-14 sterol reductase [Trichoderma parareesei]
74020	58.03	127.19	1.13211	1.26e-141	2.42e-143	1513	XP_006961702.1|3.1e-219|predicted protein [Trichoderma reesei QM6a]
108586	20.85	45.37	1.12169	5.8e-26	4.3e-27	1111	XP_006966333.1|9.3e-151|predicted protein [Trichoderma reesei QM6a]
66935	13.94	30.2	1.11532	2.1e-30	1.37e-31	1380	XP_006968079.1|1.4e-274|hypothetical protein TRIREDRAFT_66935 [Trichoderma reesei QM6a]
123865	11.87	25.64	1.11108	9.77e-33	5.92e-34	2084	XP_006968993.1|0.0e+00|predicted protein [Trichoderma reesei QM6a]
75672	52.54	113.42	1.11019	2.67e-150	4.75e-152	1959	XP_006963142.1|0.0e+00|predicted protein [Trichoderma reesei QM6a]
119616	24.34	52.52	1.10954	5.16e-70	1.72e-71	1855	XP_006961582.1|1.7e-296|predicted protein [Trichoderma reesei QM6a]
122629	7.08	15.22	1.10415	3.18e-07	6.23e-08	618	XP_006966840.1|8.1e-118|predicted protein [Trichoderma reesei QM6a]
59628	15.15	32.39	1.09623	3.48e-20	3.19e-21	1043	XP_006964211.1|2.4e-171|predicted protein [Trichoderma reesei QM6a]
121491	184.56	394.36	1.09542	0	0	2829	OTA00420.1|0.0e+00|GT4 trehalose phosphorylase/synthase [Trichoderma parareesei]
1818	557.47	1190.65	1.09478	0	0	486	XP_006960921.1|5.3e-88|predicted protein [Trichoderma reesei QM6a]
21716	319.28	678.56	1.08765	0	0	1682	XP_006963062.1|1.0e-236|predicted protein [Trichoderma reesei QM6a]
80607	8.23	17.49	1.08757	1.06e-10	1.58e-11	841	KID85152.1|3.9e-70|short chain dehydrogenase [Metarhizium guizhouense ARSEF 977]
55319	32.21	68.44	1.08733	1.2e-72	3.92e-74	1533	XP_006962212.1|8.3e-305|glycoside hydrolase family 54 [Trichoderma reesei QM6a]
110740	3.63	7.7	1.08489	5.21e-08	9.57e-09	1368	XP_006968300.1|4.1e-255|predicted protein [Trichoderma reesei QM6a]
60890	23.69	50.23	1.08427	1.48e-40	7.59e-42	1170	XP_006965114.1|1.4e-227|predicted protein [Trichoderma reesei QM6a]
103112	30.4	64.3	1.08075	1.87e-48	8.4e-50	1104	XP_006961381.1|6.2e-201|predicted protein [Trichoderma reesei QM6a]
121670	47.32	99.93	1.07847	7.11e-237	9.08e-239	3504	XP_006965164.1|0.0e+00|frequency clock protein [Trichoderma reesei QM6a]
122448	16.77	35.41	1.07827	1.06e-53	4.39e-55	2196	XP_006966320.1|0.0e+00|predicted protein [Trichoderma reesei QM6a]
111600	36.38	76.6	1.0742	4.2e-43	2.08e-44	977	OCW34256.1|2.7e-100|lysosomal cystine transporter [Diaporthe helianthi]
122366	10.03	21.06	1.07018	1.13e-53	4.7e-55	3929	XP_006966243.1|0.0e+00|predicted protein [Trichoderma reesei QM6a]
60849	35.11	73.57	1.06724	5.84e-16	6.41e-17	339	ETS02653.1|1.1e-63|augmenter of liver regeneration [Trichoderma reesei RUT C-30]
36373	1.97	4.12	1.06445	1.81e-06	3.87e-07	2283	XP_006965941.1|0.0e+00|predicted protein [Trichoderma reesei QM6a]
121214	25.23	52.6	1.05992	2.49e-46	1.16e-47	1595	XP_006964166.1|1.5e-249|predicted protein [Trichoderma reesei QM6a]
60761	10.87	22.65	1.05916	1.05e-35	5.95e-37	2489	XP_006965082.1|0.0e+00|predicted protein [Trichoderma reesei QM6a]
122176	27.29	56.62	1.05294	1.34e-54	5.48e-56	1675	XP_006965955.1|1.2e-289|predicted protein [Trichoderma reesei QM6a]
120799	184.87	382.29	1.04816	0	0	1738	XP_006963279.1|1.2e-124|predicted protein [Trichoderma reesei QM6a]
68705	5.62	11.61	1.04673	8.47e-14	1.04e-14	1869	XP_006968882.1|0.0e+00|predicted protein [Trichoderma reesei QM6a]
122381	22.84	46.96	1.03987	2.38e-35	1.36e-36	1165	XP_006966375.1|4.7e-199|predicted protein [Trichoderma reesei QM6a]
108409	21.53	44.23	1.03868	4.1e-27	2.94e-28	1043	XP_006966247.1|5.3e-177|hypothetical protein TRIREDRAFT_108409 [Trichoderma reesei QM6a]
122076	39.03	80.09	1.03704	2.27e-98	5.87e-100	1975	XP_006965823.1|6.1e-281|predicted protein [Trichoderma reesei QM6a]
44987	103.45	211.94	1.03472	9.18e-162	1.53e-163	1347	KKP07288.1|3.7e-175|methylsterol monooxygenase [Trichoderma harzianum]
79598	38.65	79.14	1.03394	2.65e-118	5.73e-120	2624	XP_006966793.1|0.0e+00|predicted protein [Trichoderma reesei QM6a]
110316	1.75	3.56	1.02452	0.000198002	5.57e-05	1858	ETR99391.1|6.4e-308|high affinity methionine permease [Trichoderma reesei RUT C-30]
120362	47.6	96.68	1.02226	2.01e-87	5.64e-89	1735	XP_006962876.1|2.0e-276|predicted protein [Trichoderma reesei QM6a]
54616	18	36.44	1.01753	1.66e-19	1.57e-20	999	XP_006961360.1|4.8e-161|predicted protein [Trichoderma reesei QM6a]
27948	12.76	25.72	1.01126	6e-18	6.06e-19	1259	ETR98641.1|1.7e-219|DUF300-domain-containing protein [Trichoderma reesei RUT C-30]
2648	27.21	54.77	1.00925	1.63e-64	5.77e-66	2063	XP_006962493.1|0.0e+00|predicted protein [Trichoderma reesei QM6a]
69904	6.36	12.8	1.00905	2.23e-08	3.94e-09	1123	XP_006969379.1|4.7e-184|predicted protein [Trichoderma reesei QM6a]
71394	13.26	26.66	1.0076	2.12e-24	1.64e-25	1590	XP_006961795.1|3.8e-283|glycoside hydrolase family 79 [Trichoderma reesei QM6a]
49976	19.07	38.26	1.00453	4.18e-20	3.86e-21	978	AAQ21385.1|2.5e-149|endoglucanase V [Trichoderma viride]
111494	9.67	19.38	1.00298	2.33e-21	2.03e-22	1764	XP_006968953.1|0.0e+00|predicted protein [Trichoderma reesei QM6a]
65162	42.01	84.05	1.00052	3.62e-52	1.54e-53	1035	XP_006967003.1|9.2e-199|predicted protein [Trichoderma reesei QM6a]
62091	19.04	9.51	-1.00152	2.56e-07	4.96e-08	647	XP_006965514.1|1.9e-108|predicted protein [Trichoderma reesei QM6a]
22110	4.34	2.16	-1.00666	9.14e-05	2.41e-05	1794	XP_006964398.1|3.9e-299|predicted protein [Trichoderma reesei QM6a]
47479	10.4	5.17	-1.00835	2.41e-12	3.24e-13	2272	ETS02719.1|0.0e+00|hypothetical protein M419DRAFT_136703 [Trichoderma reesei RUT C-30]
124115	95.07	46.99	-1.01664	3.44e-147	6.31e-149	4272	XP_018149813.1|0.0e+00|phosphoenolpyruvate carboxykinase [Pochonia chlamydosporia 170]
21908	15.18	7.5	-1.01721	9.75e-15	1.14e-15	1589	XP_006963544.1|4.2e-277|predicted protein [Trichoderma reesei QM6a]
104377	6.07	2.98	-1.02638	7.83e-08	1.46e-08	1845	XP_006962719.1|0.0e+00|predicted protein [Trichoderma reesei QM6a]
68615	5.82	2.84	-1.03513	7.87e-06	1.8e-06	1510	XP_006968746.1|1.3e-261|amidase-like protein [Trichoderma reesei QM6a]
5924	21.35	10.33	-1.0474	2.19e-12	2.93e-13	1007	XP_006969558.1|8.5e-166|predicted protein [Trichoderma reesei QM6a]
60052	7.34	3.55	-1.04796	9.5e-06	2.2e-06	1044	XP_006964796.1|8.7e-197|predicted protein [Trichoderma reesei QM6a]
110768	47	22.72	-1.0487	1.08e-43	5.25e-45	1506	XP_006968379.1|5.0e-272|predicted protein [Trichoderma reesei QM6a]
67538	100.13	48.23	-1.05387	1.47e-143	2.76e-145	2241	ETS01887.1|0.0e+00|catalase-domain-containing protein [Trichoderma reesei RUT C-30]
109338	12.03	5.73	-1.07003	1.84e-05	4.43e-06	1158	XP_006967105.1|4.6e-110|predicted protein [Trichoderma reesei QM6a]
69529	4.06	1.93	-1.07288	0.000487519	0.000147309	1325	XP_006969223.1|1.0e-230|predicted protein [Trichoderma reesei QM6a]
4109	23.2	10.87	-1.09377	9.42e-20	8.85e-21	1273	XP_006965556.1|2.3e-225|Aspartate/tyrosine/aromatic aminotransferase [Trichoderma reesei QM6a]
56700	5.05	2.35	-1.10362	0.000196742	5.53e-05	1087	XP_006962637.1|1.3e-189|predicted protein [Trichoderma reesei QM6a]
63240	3.93	1.82	-1.11059	2.88e-10	4.42e-11	3660	XP_006965993.1|0.0e+00|predicted protein [Trichoderma reesei QM6a]
106009	36.71	16.96	-1.11404	9.12e-60	3.46e-61	2352	XP_006964308.1|0.0e+00|fungal specific transcription factor domain-containing protein [Trichoderma reesei QM6a]
3267	5.85	2.7	-1.11548	0.000313963	9.18e-05	939	XP_006964002.1|2.8e-150|predicted protein [Trichoderma reesei QM6a]
65493	8.21	3.76	-1.12665	1.34e-10	2.01e-11	1713	XP_006967352.1|0.0e+00|predicted protein [Trichoderma reesei QM6a]
43115	69.72	31.9	-1.12802	2.88e-17	2.98e-18	472	ETS01395.1|3.5e-65|hypothetical protein M419DRAFT_123486 [Trichoderma reesei RUT C-30]
5182	128.7	58.26	-1.14343	9.1e-92	2.48e-93	966	XP_017988475.1|3.1e-31|HER201Wp [Eremothecium sinecaudum]
111082	203.99	91.83	-1.15146	5.94e-134	1.18e-135	1069	XP_006968600.1|4.5e-170|predicted protein [Trichoderma reesei QM6a]
5275	30.29	13.52	-1.16375	7.27e-14	8.9e-15	767	XP_006968116.1|5.4e-111|predicted protein [Trichoderma reesei QM6a]
107639	287.04	127.84	-1.16691	3.04e-209	4.12e-211	960	OPB37758.1|6.0e-136|hypothetical protein A0O28_0100420 [Trichoderma guizhouense]
60773	160.77	71.17	-1.17566	4.73e-57	1.86e-58	662	XP_006964932.1|2.4e-85|predicted protein [Trichoderma reesei QM6a]
59372	7.92	3.47	-1.19056	4.9e-05	1.24e-05	765	XP_006964264.1|5.6e-128|predicted protein [Trichoderma reesei QM6a]
80875	8.44	3.69	-1.19362	5.58e-12	7.72e-13	1985	ETR98902.1|5.6e-299|membrane transporter [Trichoderma reesei RUT C-30]
105282	142.29	62.01	-1.19826	5.19e-112	1.21e-113	1124	XP_006963624.1|4.5e-195|predicted protein [Trichoderma reesei QM6a]
64370	1.36	0.59	-1.20482	0.000796839	0.000249252	2887	XP_006966605.1|0.0e+00|predicted protein [Trichoderma reesei QM6a]
102851	21.04	9.08	-1.21237	1.81e-06	3.85e-07	659	XP_006961715.1|4.3e-63|predicted protein [Trichoderma reesei QM6a]
73248	49.11	21.14	-1.21604	2.71e-98	7.04e-100	2778	XP_006964720.1|0.0e+00|glycoside hydrolase family 55 [Trichoderma reesei QM6a]
60422	8.61	3.7	-1.21849	1.12e-06	2.34e-07	840	XP_006964560.1|6.4e-150|predicted protein [Trichoderma reesei QM6a]
106270	23.3	9.9	-1.23483	2.83e-09	4.62e-10	459	XP_006964647.1|3.6e-86|predicted protein [Trichoderma reesei QM6a]
42866	172.67	73.1	-1.24007	1.01e-60	3.81e-62	438	ETS01872.1|1.8e-74|Thioesterase/thiol ester dehydrase-isomerase [Trichoderma reesei RUT C-30]
61383	290.82	122.91	-1.24252	1.07e-178	1.64e-180	834	XP_006965001.1|1.4e-135|predicted protein [Trichoderma reesei QM6a]
74854	147.42	62.28	-1.24309	1.06e-248	1.26e-250	2055	KFH44011.1|4.4e-242|Acyl-CoA desaturase-like protein [Acremonium chrysogenum ATCC 11550]
107657	5.31	2.23	-1.25167	8.79e-05	2.32e-05	1776	XP_006965763.1|3.7e-164|predicted protein [Trichoderma reesei QM6a]
121814	660.51	277.29	-1.25218	0	0	1614	XP_018660082.1|8.3e-195|alanine-glyoxylate transaminase/(R)-3-amino-2-methylpropionate-pyruvate transaminase [Trichoderma gamsii]
69696	2.65	1.11	-1.25543	0.000667703	0.000206166	1344	XP_006969308.1|2.7e-259|predicted protein [Trichoderma reesei QM6a]
108914	139.31	57.85	-1.26791	0	0	2809	XP_006966585.1|0.0e+00|predicted protein [Trichoderma reesei QM6a]
2036	89.8	36.95	-1.28114	3.2e-77	9.75e-79	1172	XP_006960944.1|3.2e-185|predicted protein [Trichoderma reesei QM6a]
59900	10.04	4.13	-1.28155	3.2e-10	4.94e-11	1065	XP_006964804.1|3.4e-204|predicted protein [Trichoderma reesei QM6a]
103671	16.45	6.75	-1.28513	4.63e-07	9.24e-08	587	XP_006962341.1|4.1e-87|predicted protein [Trichoderma reesei QM6a]
55351	566.19	231.33	-1.29133	1.96e-243	2.42e-245	790	XP_006962073.1|4.9e-89|predicted protein [Trichoderma reesei QM6a]
70956	18.05	7.34	-1.29815	6.1e-23	5e-24	1359	XP_006969908.1|4.7e-267|predicted protein [Trichoderma reesei QM6a]
105242	7.99	3.22	-1.31113	4.13e-07	8.2e-08	918	XP_006963794.1|1.7e-163|predicted protein [Trichoderma reesei QM6a]
76800	19.78	7.87	-1.32961	5.7e-31	3.62e-32	1685	OTA08846.1|0.0e+00|MFS permease [Trichoderma parareesei]
61164	27.59	10.9	-1.33982	1.82e-22	1.53e-23	843	XP_006965162.1|3.5e-164|predicted protein [Trichoderma reesei QM6a]
59354	15.73	6.15	-1.35486	1.84e-28	1.27e-29	2118	XP_006964255.1|0.0e+00|Hypothetical protein TRIREDRAFT_59354 [Trichoderma reesei QM6a]
74282	40.29	15.64	-1.36518	2.01e-97	5.3e-99	2425	XP_006961849.1|0.0e+00|predicted protein [Trichoderma reesei QM6a]
59624	8.38	3.19	-1.39339	3.19e-08	5.76e-09	891	XP_006964138.1|5.6e-160|predicted protein [Trichoderma reesei QM6a]
103366	2.03	0.77	-1.39855	0.000297713	8.65e-05	1620	XP_006961928.1|0.0e+00|predicted protein [Trichoderma reesei QM6a]
65817	9.7	3.67	-1.4022	2.44e-10	3.71e-11	978	ETS00171.1|3.5e-192|hypothetical protein M419DRAFT_37010 [Trichoderma reesei RUT C-30]
4851	50.66	19.07	-1.40954	1.11e-42	5.54e-44	822	OTA02027.1|2.2e-150|hypothetical protein A9Z42_0023570 [Trichoderma parareesei]
110757	20.93	7.85	-1.41481	1.72e-22	1.43e-23	1017	ETS01862.1|1.2e-187|hypothetical protein M419DRAFT_25062 [Trichoderma reesei RUT C-30]
121498	84.71	31.55	-1.42489	1.85e-120	3.9e-122	1632	XP_006964797.1|1.7e-269|hypothetical protein TRIREDRAFT_121498 [Trichoderma reesei QM6a]
79271	844	311.79	-1.43667	0	0	2510	CVK91073.1|5.6e-291|probable DAL7-malate synthase 2 [Fusarium mangiferae]
107142	31.45	11.56	-1.44392	2.33e-35	1.34e-36	1217	XP_006965194.1|1.4e-191|predicted protein [Trichoderma reesei QM6a]
124198	4.33	1.53	-1.50084	0.000498231	0.000150937	671	XP_006969758.1|1.6e-66|predicted protein [Trichoderma reesei QM6a]
56370	74.54	26.02	-1.51839	2.75e-95	7.42e-97	1113	XP_006962864.1|1.5e-218|isocitrate/isopropylmalate dehydrogenase [Trichoderma reesei QM6a]
122324	5.3	1.8	-1.558	2.61e-06	5.63e-07	1062	XP_006966041.1|1.7e-113|predicted protein [Trichoderma reesei QM6a]
62285	437.19	147.45	-1.56803	0	0	2204	XP_006965609.1|0.0e+00|predicted protein [Trichoderma reesei QM6a]
23292	8.89	2.99	-1.57204	3.66e-12	5e-13	1129	XP_006968926.1|6.2e-198|predicted protein [Trichoderma reesei QM6a]
59876	6.92	2.3	-1.58914	6.14e-13	7.9e-14	1559	OAQ76679.1|1.4e-237|xenobiotic compound monooxygenase, DszA family [Purpureocillium lilacinum]
119896	100.49	32.48	-1.62943	3.11e-236	4e-238	2133	OTA01993.1|0.0e+00|malic enzyme [Trichoderma parareesei]
103012	10.42	3.36	-1.63282	2.69e-15	3.06e-16	1351	XP_006961792.1|1.8e-213|predicted protein [Trichoderma reesei QM6a]
106353	2.11	0.68	-1.63364	0.00047782	0.000144058	1194	XP_006964493.1|7.0e-243|predicted protein [Trichoderma reesei QM6a]
80746	26.76	8.55	-1.64608	1.59e-63	5.74e-65	1809	OTA04618.1|0.0e+00|aryl-alcohol oxidase [Trichoderma parareesei]
111442	5.75	1.82	-1.65962	1.08e-05	2.51e-06	669	XP_018139163.1|9.2e-83|cerato-platanin [Pochonia chlamydosporia 170]
50616	5.34	1.67	-1.67699	2.61e-15	2.95e-16	2488	XP_006967635.1|0.0e+00|predicted protein [Trichoderma reesei QM6a]
5337	173.94	53.04	-1.71344	0	0	1779	XP_006968263.1|0.0e+00|Gamma-glutamyltranspeptidase [Trichoderma reesei QM6a]
76230	169.78	51.54	-1.7199	0	0	2030	XP_006963620.1|0.0e+00|predicted protein [Trichoderma reesei QM6a]
123979	158.62	47.18	-1.74933	4.65e-273	5.21e-275	1353	OTA01111.1|1.1e-222|peptide transporter MTD1 [Trichoderma parareesei]
58717	158.33	46.53	-1.7667	1.53e-280	1.64e-282	1426	XP_006963802.1|4.9e-247|predicted protein [Trichoderma reesei QM6a]
22633	3633.83	1063.98	-1.77202	0	0	1548	XP_006966219.1|1.1e-222|formaldehyde dehydrogenase, glutathione dependent [Trichoderma reesei QM6a]
120993	4.95	1.44	-1.78136	1.55e-12	2.05e-13	2668	XP_006963900.1|0.0e+00|predicted protein [Trichoderma reesei QM6a]
121298	25941	7536.4	-1.78329	0	0	2347	CEJ80802.1|1.2e-189|Putative Formate dehydrogenase [Torrubiella hemipterigena]
105533	158.65	40.8	-1.95921	4.12e-59	1.58e-60	339	XP_006963723.1|6.2e-48|predicted protein [Trichoderma reesei QM6a]
79671	23.39	5.73	-2.02928	6.99e-73	2.27e-74	2064	XP_006966819.1|1.8e-255|carbohydrate esterase family 9 [Trichoderma reesei QM6a]
61526	41.51	9.96	-2.05924	9.32e-30	6.14e-31	517	ODV88840.1|8.3e-21|hypothetical protein CANCADRAFT_65537 [Tortispora caseinolytica NRRL Y-17796]
81964	0.3	0.07	-2.09954	0.000468034	0.000140898	5911	XP_006969240.1|0.0e+00|polyketide synthase [Trichoderma reesei QM6a]
108781	14.5	3.28	-2.14429	3.57e-39	1.9e-40	2017	XP_018662204.1|3.8e-259|dibenzothiophene desulfurization enzyme A [Trichoderma gamsii]
21876	41.86	7.92	-2.402	3.58e-85	1.03e-86	963	XP_006963540.1|2.3e-183|predicted protein [Trichoderma reesei QM6a]
48398	80.58	15.1	-2.41587	3.18e-233	4.13e-235	1436	XP_018140490.1|3.5e-113|hypothetical protein VFPPC_14492 [Pochonia chlamydosporia 170]
120911	674.7	126.1	-2.41968	0	0	1257	XP_006963643.1|1.5e-188|predicted protein [Trichoderma reesei QM6a]
58675	53.1	9.86	-2.42905	2.61e-115	6e-117	1073	XP_006963623.1|1.6e-195|predicted protein [Trichoderma reesei QM6a]
67541	209.78	38.54	-2.44445	0	0	1632	XP_006968370.1|0.0e+00|predicted protein [Trichoderma reesei QM6a]
121989	571.92	94.43	-2.5985	0	0	1648	XP_018174429.1|1.1e-234|oxalate decarboxylase oxdC [Purpureocillium lilacinum]
53430	18.69	2.99	-2.64405	9.48e-57	3.75e-58	1480	XP_006961734.1|2.2e-242|predicted protein [Trichoderma reesei QM6a]
80335	9.03	1.25	-2.8528	6.27e-26	4.66e-27	1100	XP_006967691.1|2.5e-194|predicted protein [Trichoderma reesei QM6a]
123396	44.42	6.07	-2.87144	3.41e-89	9.39e-91	786	XP_006968150.1|8.0e-78|predicted protein [Trichoderma reesei QM6a]
73173	18.17	2.48	-2.87315	1.19e-26	8.67e-28	709	XP_006964181.1|2.3e-50|hydrophobin [Trichoderma reesei QM6a]
81019	348.59	47.5	-2.87553	0	0	1356	XP_006968347.1|2.4e-200|predicted protein [Trichoderma reesei QM6a]
112567	14.1	1.71	-3.04363	2.34e-44	1.12e-45	1271	XP_006969905.1|1.8e-219|predicted protein [Trichoderma reesei QM6a]
82662	47.32	5.6	-3.07895	1.17e-95	3.14e-97	806	XP_006970000.1|1.3e-74|predicted protein [Trichoderma reesei QM6a]
59887	40.95	4.54	-3.1731	1.42e-143	2.65e-145	1544	XP_006964562.1|2.5e-243|predicted protein [Trichoderma reesei QM6a]
58563	5.7	0.61	-3.22408	1.11e-22	9.25e-24	1335	ETS03633.1|8.9e-263|Bicupin, oxalate decarboxylase/oxidase [Trichoderma reesei RUT C-30]
62380	12.67	1.13	-3.48702	2.95e-68	9.99e-70	1830	ETS07244.1|0.0e+00|general substrate transporter [Trichoderma reesei RUT C-30]
67013	30.51	2.45	-3.63843	6.67e-146	1.24e-147	2075	XP_006968008.1|1.3e-294|predicted protein [Trichoderma reesei QM6a]
110753	1.87	0.13	-3.84645	2.95e-12	4e-13	2406	OPB39126.1|0.0e+00|Na+/proline symporter PutP [Trichoderma guizhouense]
106330	840.1	0	-16.3583	0	0	2416	XP_013960268.1|2.2e-292|hypothetical protein TRIVIDRAFT_211568 [Trichoderma virens Gv29-8]
